# Supplementary material for: Multi-omics analysis of LAMB3 as a potential immunological and biomarker in pan-cancer
Source: Front Mol Biosci. 2023 Jul 27;10:1157970. doi: 10.3389/fmolb.2023.1157970 (PMC10415034; doi:10.3389/fmolb.2023.1157970)
Supplement: Supplementary file 3 [file Table9.XLSX]

## Sheet: Sheet1
hub gene
LAMB3
MMP10
LAMC2
ITGB4
IL1R2
ID1
LIN28A
SYT4
