# Supplementary material for: Multi-omics analysis of LAMB3 as a potential immunological and biomarker in pan-cancer
Source: Front Mol Biosci. 2023 Jul 27;10:1157970. doi: 10.3389/fmolb.2023.1157970 (PMC10415034; doi:10.3389/fmolb.2023.1157970)
Supplement: Supplementary file 8 [file Table1.XLSX]

## Sheet: Sheet1
Samples	209270_at		Samples	209270_at
Huh-7.1	5.08		721_B_lymphoblasts.1	5.4
Huh-7.2	4.988		721_B_lymphoblasts.2	5.4
HEK293.1	4.941		Adipocyte.1	4.9
HEK293.2	4.442		Adipocyte.2	4.2
HL60.1	5.074		AdrenalCortex.1	5.6
HL60.2	4.798		AdrenalCortex.2	4.2
HEK 293T.1	4.864		Adrenalgland.1	3.8
HEK 293T.2	4.676		Adrenalgland.2	3.9
DU145.1	550.447		Amygdala.1	3.2
ACHN.1	9.118		Amygdala.2	6.2
EKVX.1	91.889		Appendix.1	4.1
HS578T.1	4.921		Appendix.2	5.1
IOSE80.1	4.753		AtrioventricularNode.1	3.2
M14.1	4.907		AtrioventricularNode.2	3.8
MCF7.1	4.786		BDCA4+_DentriticCells.1	4.6
OVCAR8.1	64.49		BDCA4+_DentriticCells.2	5.1
RXF393.1	7.364		Bonemarrow.1	3.7
SKMEL2.1	5.087		Bonemarrow.2	5.5
SN12C.1	4.713		BronchialEpithelialCells.1	2271.1
A172.1	4.487		BronchialEpithelialCells.2	1981.7
A172.2	4.616		CD105+_Endothelial.1	5.1
LN18.1	4.972		CD105+_Endothelial.2	4.1
LN18.2	5.538		CD14+_Monocytes.1	4.9
Astrocytes.1	4.917		CD14+_Monocytes.2	4.9
Astrocytes.2	4.871		CD19+_BCells(neg._sel.).1	4.5
U20S.1	61.978		CD19+_BCells(neg._sel.).2	5
U20S.2	168.385		CD33+_Myeloid.1	5.9
SNB19.1	4.815		CD33+_Myeloid.2	6
GM97.1	5.323		CD34+.1	5.2
GM133.1	4.981		CD34+.2	6
GM1600.1	5.026		CD4+_Tcells.1	4.5
GM2313.1	4.876		CD4+_Tcells.2	5.4
GM2345.1	5.062		CD56+_NKCells.1	5.6
GM2493.1	5.064		CD56+_NKCells.2	5
UO31.1	357.433		CD71+_EarlyErythroid.1	4.6
786.1	55.721		CD71+_EarlyErythroid.2	3.9
A204.1	4.998		CD8+_Tcells.1	4.5
A361.1	4.915		CD8+_Tcells.2	4.3
A498.1	739.694		CardiacMyocytes.1	4.8
A549.1	5.024		CardiacMyocytes.2	7.3
ACC3.1	1456.58		Caudatenucleus.1	3.7
ALVA31.1	5.474		Caudatenucleus.2	4.5
CAKI1.1	5.139		Cerebellum.1	3.9
CCRT CEM.1	5.849		Cerebellum.2	3.4
COLO205.1	60.33		CerebellumPeduncles.1	4.4
DLD1.1	119.72		CerebellumPeduncles.2	5.8
HCC2998.1	564.547		CiliaryGanglion.1	3
HCT116.1	22.653		CiliaryGanglion.2	3.6
HCT116.2	4.962		CingulateCortex.1	5.3
HCT15.1	10.645		CingulateCortex.2	3.9
HELA.1	33.575		Colorectaladenocarcinoma.1	66.5
HEPG2.1	4.783		Colorectaladenocarcinoma.2	102.6
HOP62.1	2152.61		DorsalRootGanglion.1	2.8
HOP92.1	130.315		DorsalRootGanglion.2	4.3
HSG.1	1259.72		FetalThyroid.1	4.5
HT1080.1	395.617		FetalThyroid.2	4.3
IGROV1.1	4.815		Fetalbrain.1	3.9
JURKAT.1	4.808		Fetalbrain.2	5.2
K562.1	5.152		Fetalliver.1	4.7
KM12.1	116.273		Fetalliver.2	3.2
LNCAP.1	4.802		Fetallung.1	24.5
LOX IMVI.1	80.918		Fetallung.2	20.5
MALME 3M.1	5.148		GlobusPallidus.1	3.7
MD MB231.1	549.719		GlobusPallidus.2	3
MDA MB435.1	5.137		Heart.1	7
MOLT4.1	5.04		Heart.2	5.1
NCI H226.1	5.138		Hypothalamus.1	4.5
NCI H23.1	4.914		Hypothalamus.2	5.5
NCI H23.2	4.832		Kidney.1	4.6
NCI H322M.1	939.743		Kidney.2	2.9
NCI 460.1	5.118		Leukemia_chronicMyelogenousK-562.1	4.2
NCVADR RES.1	47.876		Leukemia_chronicMyelogenousK-562.2	4
OVCAR3.1	301.229		Leukemia_promyelocytic-HL-60.1	4.1
OVCAR4.1	4.95		Leukemia_promyelocytic-HL-60.2	3.8
OVCAR5.1	104.723		Leukemialymphoblastic(MOLT-4).1	3.3
PANC1.1	4.852		Leukemialymphoblastic(MOLT-4).2	4
RL7.1	4.968		Liver.1	6.3
RPMI 8226.1	60.867		Liver.2	6.1
RS11846.1	5.105		Lung.1	74.6
SAOS2.1	4.867		Lung.2	65.6
SF268.1	14.307		Lymphnode.1	3.3
SF295.1	4.706		Lymphnode.2	4.3
SF539.1	4.934		Lymphoma_burkitts(Daudi).1	5.5
SHSYSY+RA.1	4.655		Lymphoma_burkitts(Daudi).2	6
SHSYSY-RA.1	4.735		Lymphoma_burkitts(Raji).1	6.7
SKMEL28.1	4.965		Lymphoma_burkitts(Raji).2	6.3
SKMEL5.1	4.793		MedullaOblongata.1	3.8
SKOV3.1	294.618		MedullaOblongata.2	4.4
SNB75.1	4.945		OccipitalLobe.1	4.6
SR.1	59.196		OccipitalLobe.2	3.6
SW620.1	5.878		OlfactoryBulb.1	4.1
T24.1	670.062		OlfactoryBulb.2	3
T3M4.1	430.212		Ovary.1	1.8
TK10.1	207.564		Ovary.2	4.3
U251.1	29.141		Pancreas.1	8
UACC257.1	4.923		Pancreas.2	2.7
UACC62.1	5.103		PancreaticIslet.1	5.4
ZR75_1.1	4.932		PancreaticIslet.2	22.5
NCI H226.1	4.761		ParietalLobe.1	5
U87.1	4.932		ParietalLobe.2	4.5
U87.2	4.842		Pituitary.1	4.9
U118.1	4.891		Pituitary.2	5.7
U118.2	4.863		Placenta.1	8.9
U138.1	6.112		Placenta.2	5.4
U138.2	6.198		Pons.1	4.4
HEK 293 T-rex.1	5.069		Pons.2	4.2
HEK 293 T-rex.2	5.134		PrefrontalCortex.1	4.7
HT29.1	5.545		PrefrontalCortex.2	6.4
			Prostate.1	5.5
			Prostate.2	11.8
			Salivarygland.1	4.6
			Salivarygland.2	4
			SkeletalMuscle.1	5.2
			SkeletalMuscle.2	5.6
			Skin.1	3.9
			Skin.2	4.6
			SmoothMuscle.1	4.7
			SmoothMuscle.2	6.7
			Spinalcord.1	5.8
			Spinalcord.2	3.8
			SubthalamicNucleus.1	3.5
			SubthalamicNucleus.2	4.8
			SuperiorCervicalGanglion.1	5.9
			SuperiorCervicalGanglion.2	4.5
			TemporalLobe.1	3.9
			TemporalLobe.2	4.4
			Testis.1	3.9
			Testis.2	3.8
			TestisGermCell.1	4.2
			TestisGermCell.2	3.3
			TestisIntersitial.1	2.4
			TestisIntersitial.2	5.1
			TestisLeydigCell.1	4.3
			TestisLeydigCell.2	4.7
			TestisSeminiferousTubule.1	5.3
			TestisSeminiferousTubule.2	2.4
			Thalamus.1	5
			Thalamus.2	4.1
			Thymus.1	4.1
			Thymus.2	3.2
			Thyroid.1	5.3
			Thyroid.2	6.2
			Tongue.1	4.7
			Tongue.2	4.8
			Tonsil.1	4.1
			Tonsil.2	4.8
			Trachea.1	6.2
			Trachea.2	3.7
			TrigeminalGanglion.1	5.2
			TrigeminalGanglion.2	4.1
			Uterus.1	2.7
			Uterus.2	4.6
			UterusCorpus.1	4.1
			UterusCorpus.2	4
			WholeBlood.1	4.5
			WholeBlood.2	5.4
			Wholebrain.1	3.7
			Wholebrain.2	4.1
			Colon.1	5.1
			Colon.2	4.1
			Pineal_day.1	5.8
			Pineal_day.2	6.2
			Pineal_day.3	5.9
			Pineal_day.4	4.8
			Pineal_day.5	5.4
			Pineal_night.1	6.3
			Pineal_night.2	6.3
			Pineal_night.3	5.6
			Pineal_night.4	4.9
			Pineal_night.5	4.7
			Retina.1	4.2
			Retina.2	5.2
			Retina.3	6.4
			Retina.4	6.2
			Small_intestine.1	4
			Small_intestine.2	5.2
