# Supplementary material for: Multi-omics analysis of LAMB3 as a potential immunological and biomarker in pan-cancer
Source: Front Mol Biosci. 2023 Jul 27;10:1157970. doi: 10.3389/fmolb.2023.1157970 (PMC10415034; doi:10.3389/fmolb.2023.1157970)
Supplement: Supplementary file 10 [file Table5.XLSX]

## Sheet: Sheet1
id	logFC
CPA4	1.50196
KRTAP2-3	1.51106
IGFL3	1.51234
GDPD2	1.51421
KRT17P3	1.51923
MSGN1	1.53301
AC055874.1	1.53312
CTD-2194D22.4	1.54307
AL139002.1	1.54777
LHX1	1.5495
IL1A	1.55351
LCE1C	1.55542
IRX4	1.55876
HDGFL1	1.56523
LINC00460	1.57008
GKN1	1.58623
AC080129.1	1.59039
TRIML2	1.6015
AC007686.1	1.60668
KRT16P4	1.61125
AC108868.2	1.61356
AC044893.1	1.6152
CSN2	1.61643
HTN3	1.62576
LINC01343	1.63014
RN7SL356P	1.63527
COX6B2	1.63843
KREMEN2	1.64092
LINC00941	1.65639
LRRC38	1.66229
UGT2A3	1.6638
FTHL17	1.6641
LINC01326	1.67351
STATH	1.67566
KRT14	1.67904
JPT1P1	1.68493
WNT7A	1.68666
AL023754.1	1.68862
AC105177.1	1.69343
CLCA4	1.70045
SPINK4	1.70862
LINC01444	1.7114
UGT1A8	1.71596
AL021877.2	1.72287
LINC01629	1.74215
AC004852.2	1.74504
CGB3	1.77107
ADCY8	1.77392
HSPB3	1.7802
MMP13	1.79307
MIR3972	1.80231
ODAM	1.81186
ACTBP12	1.81914
SPANXD	1.82275
OLFM4	1.83773
MMP3	1.86187
SERPINA4	1.87399
TENM2	1.88216
HTN1	1.89504
PADI3	1.91394
LAMA3	1.92534
KRT16P5	1.94762
AC020922.1	1.95961
HEPHL1	1.96935
ARL14	1.98646
MUC17	1.99046
AC022509.1	1.99545
COL17A1	2.06584
FDCSP	2.0676
LINC00973	2.09707
MMP10	2.11778
LAMC2	2.12235
AC128657.1	2.14062
KRT16P6	2.18475
LINC02434	2.3613
ONECUT3	2.47722
TFF2	2.51543
AMTN	2.73045
CGB5	2.90774
CSN3	2.93772
AC008687.6	2.99136
CGB8	3.35971
FGF4	-2.31403
PGC	-2.49388
SCGB2A2	-2.27976
CALCA	-3.07542
INSL6	-2.39298
AL139327.1	-2.07217
ARL4AP1	-2.77205
NEUROD4	-2.08209
PCK1	-2.09049
AC105760.1	-2.12846
AMELX	-2.28807
LIN28A	-2.80861
SYT4	-2.88094
SLC14A2	-2.12158
CGA	-3.55769
ASCL1	-3.45392
TRIM48	-3.00438
SST	-2.74206
CELF3	-2.0534
NEUROD1	-2.89002
DEFA5	-5.09419
SLC38A8	-2.22369
MS4A15	-2.17111
DDI1	-2.12913
SHANK2-AS3	-2.52947
NLRP13	-2.77434
CALCB	-2.10659
HMGB4	-2.08575
OLIG3	-2.77593
LCN15	-2.81037
NLRP8	-2.03649
HECW1-IT1	-2.27539
EDDM3B	-2.32184
ZBTB8OSP1	-3.31037
KLK12	-2.16607
HEPACAM2	-2.48187
PRSS29P	-2.63327
RN7SKP25	-2.24698
RNU5E-1	-2.94906
Y_RNA	-2.06748
SNORA1B	-2.52773
AL360219.1	-3.23377
RNU5A-1	-4.01808
RN7SKP95	-2.31318
Y_RNA	-2.17086
RNY3P2	-2.10706
RN7SKP90	-2.28918
Y_RNA	-3.22416
VTRNA1-1	-2.77583
AC022973.1	-2.846
RNU6-433P	-2.71657
SNORA73B	-2.40935
RNU6-251P	-2.79385
RNU5B-1	-5.52297
RNU5D-1	-2.41284
RNU1-19P	-2.22497
RNU1-83P	-2.1468
RN7SKP255	-4.44196
SNORA71D	-2.68967
Y_RNA	-2.09303
RNU6-1112P	-2.13255
RN7SKP203	-2.59761
RNU6-957P	-2.00556
RNU6-1284P	-2.2466
RNVU1-33	-2.83558
RNU6-1188P	-2.53819
Y_RNA	-2.30999
RNU6-674P	-2.41321
RN7SKP103	-2.53795
SNORA80A	-2.48829
RNU4-1	-2.17901
SNORA38	-2.75154
Y_RNA	-2.30098
RNU6-82P	-3.3281
Y_RNA	-2.43421
Y_RNA	-2.21611
RNU6-681P	-2.992
Y_RNA	-2.6403
SNORA74A	-2.56198
RNU5A-8P	-2.11727
RNU4-87P	-2.84535
RNU6-151P	-2.09253
RNU6-268P	-2.51879
AC100840.1	-2.00912
RNU4-51P	-2.28375
RNY1	-4.1872
SNORA62	-2.27546
Y_RNA	-2.19395
RNU4-40P	-2.7284
SNORA63D	-2.39498
RN7SKP227	-3.73274
Y_RNA	-2.14509
RNU6-522P	-3.06912
RN7SKP257	-2.56522
RN7SKP71	-2.17058
RNU4-24P	-2.31869
RNY4P7	-3.19196
Y_RNA	-2.19964
AC110994.1	-2.35696
RN7SKP50	-2.25654
AL512326.1	-2.78732
RNY4P34	-2.48304
RNU6-60P	-2.78834
RN7SKP133	-2.80841
SNORA63	-2.66769
Y_RNA	-2.62714
RNU5E-4P	-2.39482
RNU4-9P	-2.24707
RN7SKP48	-2.95882
SNORA23	-2.35256
RNU6-619P	-2.58784
Y_RNA	-3.36921
Y_RNA	-3.14413
RNU6-1327P	-2.47556
RNU6-1283P	-2.7895
AL162581.1	-2.82599
Y_RNA	-2.42867
RNU6-396P	-2.1505
RN7SKP186	-3.25968
RN7SKP69	-3.03658
Y_RNA	-2.10716
RNY3	-4.03552
RNY3P13	-2.11858
Y_RNA	-2.25667
RNU4-2	-3.40492
AC106827.1	-2.82879
BMP2KL	-2.11104
RNVU1-7	-2.09581
RNU6-946P	-2.51498
RNU6-1062P	-2.34344
SNORA70G	-2.48574
RNU6-608P	-3.12776
RNU1-109P	-2.18517
Y_RNA	-2.20779
RNU1-11P	-3.2474
RNVU1-18	-2.13208
Y_RNA	-2.7357
Y_RNA	-2.4142
Y_RNA	-2.32909
Y_RNA	-2.36539
RNU6-260P	-2.27789
AP000751.1	-2.12755
RNU6-761P	-2.08066
RNU6-198P	-2.12001
SNORA54	-2.79831
Y_RNA	-2.3019
Y_RNA	-2.39047
Y_RNA	-2.27194
RNU6-769P	-2.45877
Y_RNA	-2.99496
SNORD38D	-2.02532
SNORA37	-2.12804
Y_RNA	-2.90466
RNU1-89P	-2.6596
Y_RNA	-2.73136
SNORA22C	-2.45632
Y_RNA	-2.36336
SNORA20	-2.25842
SNORD56B	-2.96375
RNU6-606P	-2.52163
RNU6-987P	-2.37725
RNU6-1237P	-2.34234
MIR548C	-2.16613
MIR606	-2.26578
MIR181A2	-2.09908
MIR581	-2.12156
MIR624	-2.50977
MIR576	-2.58122
MIR644A	-2.44761
SNORA40B	-3.21987
SNORA49	-3.29369
RNU6-750P	-2.42419
RNU6-1176P	-2.63507
RNU6-724P	-2.35659
AL512326.2	-2.20638
SNORA74B	-2.94045
SNORD115	-2.20873
AC092535.1	-2.04556
AC078860.1	-2.5053
SNORA12	-2.50524
AC008810.1	-2.00036
EIF4E2P1	-2.91146
RSU1P3	-2.96271
LINC02418	-2.18818
AL360182.1	-2.63152
RAD51AP1P1	-2.19526
NDUFB5P2	-2.39762
RPL6P12	-2.10475
CCNB2P1	-2.00231
AL354941.1	-2.07887
RPL23AP17	-2.12167
AL358178.1	-2.61545
AL512430.2	-2.01085
MTCO2P33	-2.01453
AL513475.1	-3.55387
SSXP10	-2.4316
AL356776.1	-2.6983
NDUFS5P1	-2.10491
NIP7P3	-2.11096
AL589655.1	-2.62826
AL121952.1	-2.9522
AMZ2P2	-2.21039
AL138880.1	-2.47442
AL590704.1	-2.7303
AL357054.1	-2.23714
FCF1P5	-2.07804
AL121978.1	-2.69173
AL513475.2	-2.79182
SNORA11B	-2.25873
MIR1262	-2.00797
MIR548E	-2.65517
SNORA79	-2.34002
MIR548K	-2.29543
RNU6ATAC23P	-2.37809
RNU4ATAC16P	-2.21359
AC064874.1	-2.09322
RNU2-36P	-2.16493
RNU6-613P	-2.3791
RNY1P15	-2.02262
RNA5SP44	-2.02317
RN7SKP158	-2.51832
RNU2-59P	-3.60881
Y_RNA	-2.46395
RN7SKP56	-2.35185
AC079449.1	-3.14932
RNU2-23P	-3.7516
SNORA79B	-2.51158
Y_RNA	-2.38573
Y_RNA	-2.92737
RNU6-1025P	-2.03619
RNU6-402P	-2.66208
RNU6-733P	-2.03771
RNU4-6P	-2.4187
RNU6-920P	-2.17834
RNU6-272P	-2.20663
RN7SKP8	-3.09726
RNU2-61P	-2.68234
RNU6-373P	-3.01806
SNORD71	-2.07015
RN7SKP273	-2.26974
RNU2-6P	-2.52539
RPL17P17	-2.67981
AL590632.1	-2.51526
DEFA8P	-2.84171
AC098592.1	-3.12373
CCNJP2	-2.86451
AC009480.1	-2.03057
USP12P2	-2.92983
AL450344.1	-2.62724
ELMO1-AS1	-2.50436
DPRXP1	-2.43029
AC022022.1	-2.6138
LPP-AS1	-2.07378
LINC01886	-2.06467
AC096921.1	-2.18653
AP000844.1	-2.23735
AL034349.1	-2.49572
VPS26BP1	-2.55764
AL365258.1	-2.56055
AL513412.1	-2.71856
AL365338.1	-2.53706
AL450226.1	-2.56087
AL121584.1	-2.90832
CHCHD4P5	-3.09577
AL117341.1	-2.91098
AL024474.2	-2.66932
ATP6V0E1P1	-2.73659
PLCB1-IT1	-2.84619
NAALADL2-AS1	-2.4582
MTOR-AS1	-2.2639
AGBL4-IT1	-2.07795
EIF2S2P5	-2.40913
AL512326.3	-2.05921
AL139184.1	-2.5036
ADGRF5-AS1	-2.23507
AL035090.1	-2.21438
HSPE1P13	-2.33082
CACYBPP1	-2.50351
AL355852.1	-2.34339
MTND4P32	-2.96202
RPL26P9	-2.41462
AL513185.1	-2.27378
PTP4A1P3	-2.17243
AC093423.1	-2.57585
AL442071.1	-2.11675
AL450344.2	-2.2365
SDCBPP1	-2.02289
NPM1P11	-2.03328
AC092801.1	-2.21284
AL731577.1	-2.36747
AL035410.1	-2.25198
SNRPEP10	-3.01294
AC019130.1	-2.0697
Z82205.1	-2.49093
AL162584.1	-2.2989
AL353706.1	-2.18278
AF178030.1	-2.41971
AC009365.3	-2.58616
SPATA13-AS1	-2.07298
AL353662.1	-2.23322
AC090018.1	-2.35345
AL450345.1	-2.07644
PDE4B-AS1	-2.54082
AL390840.1	-2.49057
AC002542.1	-2.3855
AC004986.1	-2.43891
AC005160.1	-2.7736
MTND4LP9	-2.291
LINC02344	-2.82021
SRGAP3-AS3	-2.18393
AC003989.1	-2.92297
AL591719.1	-2.9842
AC003991.1	-2.19451
MTND1P11	-2.46112
NUTF2P3	-2.31187
AL512604.1	-2.36758
MTATP6P19	-2.36385
AC002381.1	-3.08803
AL031668.1	-2.39095
AL357552.2	-2.02794
ITPKB-AS1	-2.43405
RPS15AP13	-2.23239
AL353771.1	-2.62233
MTND1P9	-2.1064
CYCSP4	-2.29276
RPL37P18	-2.47829
LINC00710	-2.4648
AL391839.1	-2.56153
AC093414.1	-3.18116
MTND5P2	-2.13614
METTL21AP1	-2.38698
AL133384.1	-2.28119
AC011242.1	-2.07629
KARS1P1	-2.25297
MTCYBP32	-3.29
AC084290.1	-3.18486
DOCK9-AS1	-2.96067
MTND2P2	-2.37617
HMGB3P9	-2.03289
AL359095.1	-2.25672
BIRC6-AS1	-2.96042
AL360091.2	-2.22719
HSPE1P28	-2.45178
SMYD3-IT1	-2.10948
NAALADL2-AS3	-2.91361
STARD13-IT1	-2.69494
RBBP8P1	-2.25746
AC060773.1	-2.29687
EEF1B2P8	-2.43304
AC114763.2	-2.615
AC013286.1	-2.81472
YY1P1	-2.19709
AL158207.2	-2.37946
AC114878.1	-2.95542
AL390774.2	-2.44777
AL133284.1	-2.23258
FAM204CP	-2.2615
AC022537.1	-3.12332
HMGB1P7	-2.27031
GNA14-AS1	-2.32015
NDUFAF4P4	-2.26575
AL512593.1	-2.28928
UBE2V2P4	-2.15206
SETP10	-2.52081
AF131215.1	-2.3643
AL078599.2	-2.60151
AL606534.2	-2.78962
NCOA7-AS1	-2.706
AL662889.1	-2.516
SLC30A6P1	-3.0852
MTND1P32	-2.87523
YBX1P7	-2.86501
MTCYBP3	-2.42462
RPS26P42	-2.11002
TIMM9P2	-2.02305
ATP11A-AS1	-2.2472
PRR13P1	-2.74961
AC110994.2	-2.22092
BRWD1P3	-2.03209
KATNBL1P2	-2.04965
RNF14P1	-2.41626
AL049820.1	-2.52212
AL358075.3	-2.26454
KLF4P1	-2.2314
DEFA9P	-2.98202
AL139120.1	-2.51863
AL133480.1	-2.07987
OR52T1P	-2.362
AL513188.1	-2.37956
LATS2-AS1	-2.80905
AL606517.1	-2.61339
RPL22P21	-2.06496
DTD1-AS1	-2.64563
EDDM3CP	-3.01214
AC018511.2	-2.13371
TMEM229A	-2.2085
BACH1-IT3	-2.52484
LINC01878	-2.09831
MRPS10P2	-2.20508
AL391863.2	-2.39526
FGF14-AS1	-2.13885
TPMTP2	-2.81731
AL606517.2	-3.38876
LINC00676	-2.72317
PIGFP2	-2.99891
MTND5P26	-3.08816
RPS3AP28	-2.06359
AC118555.1	-2.04534
HSPE1P27	-2.03437
DSCAM-AS1	-2.19895
COX6CP17	-2.59674
AC069079.1	-2.78639
AC016292.1	-2.08452
AC083875.1	-2.46275
RBMS3-AS1	-2.32007
CHN2-AS1	-2.68368
LINC02250	-2.51491
AC017099.1	-2.71451
AL158832.1	-2.75917
MACROD2-AS1	-2.32833
MTND1P21	-2.51199
COX5BP3	-2.68446
GJA6P	-2.46701
AC004865.1	-2.17813
AL035634.1	-2.47012
AL831737.1	-2.5838
AC092800.1	-2.111
RC3H1-IT1	-2.60585
YWHAQP5	-2.25066
AC241520.1	-2.28323
AL627308.2	-2.24816
AL160271.2	-3.23575
DAPK1-IT1	-2.02957
RPL23AP23	-2.31281
TIMM9P1	-3.21254
AL137789.1	-2.01092
AL357793.2	-2.3664
RPL27P8	-2.30441
AL163193.1	-2.21342
MRPS6P2	-2.50014
MTCO1P19	-2.83841
BRWD1-IT1	-2.89558
AL022329.2	-2.64266
MTCO2P19	-2.82882
AP004289.2	-3.10616
RPS15AP29	-2.13932
AL445523.1	-3.22478
CELF2-AS2	-2.95095
AC109583.2	-2.01696
RPS13P4	-2.48365
U3	-2.01875
RNU6-1208P	-2.34179
RNU1-88P	-2.42488
Y_RNA	-2.03986
RNU7-96P	-2.14285
RNU7-80P	-2.61821
RNVU1-2	-2.94897
AC090571.1	-2.7216
AC104982.1	-3.07449
SNORA84	-3.02204
RN7SL414P	-2.13541
COX6CP14	-2.52879
RPL12P20	-2.7753
PLS1-AS1	-2.00836
ZBTB20-AS3	-3.12035
YBX1P3	-2.31028
SLC9A9-AS1	-2.83757
AC104164.2	-2.56281
MAGI1-AS1	-2.72311
RN7SL297P	-2.4035
ARHGEF3-AS1	-2.62527
RPL39P26	-2.59926
RN7SL116P	-2.32498
RN7SL564P	-2.44287
AC009153.1	-2.29088
AC131210.1	-2.14872
RPS20P31	-2.2794
AC093019.2	-2.622
AC008379.1	-2.52986
RN7SL801P	-3.28472
RN7SL629P	-2.45706
ZBTB20-AS2	-2.60272
AC064852.1	-2.14722
CBX5P1	-2.12561
AC092910.2	-2.92111
AC060234.3	-2.23056
AC114401.1	-2.35482
RPS29P21	-2.10241
RN7SL517P	-3.36578
RN7SL655P	-2.09802
AC114982.2	-2.46746
AC108729.1	-2.71289
RN7SL329P	-2.53372
AC098869.1	-2.6525
RN7SL57P	-2.55217
AC058823.1	-2.39991
RPL23AP40	-2.51343
RN7SL683P	-2.94969
NDUFB4P1	-2.78239
AC008953.1	-2.077
RN7SL16P	-2.29382
RPL31P58	-2.04388
AC106707.2	-2.46705
RN7SL141P	-2.07808
RPL12P24	-2.32585
AC003989.2	-3.06198
RN7SL430P	-2.01383
RN7SL308P	-2.1666
RN7SL735P	-2.93628
RN7SL398P	-2.75036
RN7SL359P	-2.26386
RN7SL330P	-2.44171
AC107029.2	-2.00567
CR545473.1	-2.03599
ATG10-AS1	-2.57445
KCTD9P5	-2.48685
STX18-IT1	-2.43478
AC011389.1	-2.1464
SLIT2-IT1	-2.05198
AC096733.1	-2.81385
OR52H2P	-2.36032
AC092608.1	-2.519
AC011406.1	-2.04812
AC004054.1	-2.50081
MAST4-IT1	-3.4822
AC055733.1	-2.23622
AC112196.1	-2.36278
AC096713.1	-2.06276
AC008534.1	-2.48267
FTH1P24	-2.36623
AC026117.1	-2.91975
AC112673.1	-2.25693
AC005920.2	-2.05467
AC027335.1	-2.40562
CBX3P3	-2.46615
LTV1P1	-2.0615
CTD-2350J17.1	-2.30714
AC021237.1	-2.57397
UBE2CP3	-2.32979
DUTP7	-2.89959
SMAD1-AS2	-2.33828
AC055733.2	-2.85304
C8orf17	-2.02039
AC122714.1	-2.39097
AC008592.2	-2.50825
NSA2P6	-2.30398
AC026427.2	-2.05494
TMEM108-AS1	-2.81487
MTND5P5	-2.06345
AC096741.1	-2.20446
NDUFB4P2	-2.89791
AP002075.1	-2.27872
AC016576.1	-2.47626
AC113398.2	-3.26377
AC055733.3	-2.42059
HSPA8P19	-2.31984
RNU6-998P	-2.68761
RNU7-41P	-2.15316
RNU7-124P	-2.50888
RNU4ATAC11P	-2.68152
RNA5SP20	-2.4978
SCARNA6	-2.2535
AC009228.2	-2.15129
SCARNA23	-2.4104
RNU7-79P	-2.74331
RNU7-84P	-2.69127
SCARNA11	-2.13907
RNU6-123P	-2.00781
SCARNA5	-3.68314
AL606748.2	-2.11414
RNU6ATAC39P	-2.10682
RNU6-1045P	-3.05524
RNU6-795P	-2.35792
RNU6-155P	-2.30167
RN7SKP253	-2.17683
RNU4-54P	-2.36957
Y_RNA	-2.49966
RNU4ATAC12P	-2.38952
AC100852.1	-2.59162
RNY4	-3.54738
AL391314.1	-2.22129
RNA5SP168	-2.72779
RNU6-107P	-2.74252
RNA5SP33	-2.74412
RNU6-1282P	-2.23642
RNU6-122P	-2.96835
RN7SKP219	-2.22176
SNORA70	-2.06902
RNU11-2P	-2.99072
AL356785.1	-2.47308
AC113208.1	-2.201
RNU7-70P	-2.52122
RNU7-4P	-2.31378
RNU7-11P	-2.13714
AL132992.1	-2.39096
AC010359.1	-3.23497
SCARNA3	-2.87835
RNU6-1003P	-2.51256
RNU6-789P	-2.533
Y_RNA	-3.10855
SNORD116	-2.15688
MIR2355	-2.05401
RN7SKP64	-2.11297
SNORA70	-3.07666
RNU7-181P	-2.36551
AL137818.1	-2.40879
RNU6-711P	-2.33
AC005631.1	-2.69967
AC037441.2	-2.3116
MTND1P36	-2.03255
AC136424.1	-3.11803
AC090802.1	-2.11396
AC138832.1	-2.77168
AC024382.1	-2.21579
AC067817.1	-2.14736
LZTS1-AS1	-2.08567
HMGB1P23	-2.33079
AC136424.2	-3.27725
AP003467.1	-2.19368
AC019270.1	-2.67207
AC010609.1	-2.37773
AC105150.1	-3.11283
AC022778.1	-3.0887
AP003467.2	-2.432
AC079209.2	-2.29808
LINC00824	-2.09344
AC018607.1	-2.32282
AC104232.2	-2.62032
ALG9-IT1	-2.40709
MTND2P26	-2.44719
ETS1-AS1	-2.43094
AP003086.2	-2.63667
AC024475.1	-2.06516
AC013549.3	-2.43677
AP001970.1	-2.0659
AP002453.1	-3.26681
XIAPP2	-2.00895
NDUFA3P2	-2.11411
AC100763.1	-3.13004
PTPRJ-AS1	-2.11601
MTCO3P15	-2.34911
AP003035.1	-2.28361
AP003168.1	-2.81047
NAV2-AS5	-2.82638
AP003168.2	-2.36857
AP006259.1	-2.78141
AP002490.2	-2.17147
AC068389.3	-2.32365
MTCO2P15	-2.2463
H3P33	-2.76099
AP000857.2	-2.32208
AP000462.1	-3.55765
RERG-AS1	-2.1782
CACNA1C-AS4	-2.61733
SOX5-AS1	-2.49409
AC078962.3	-2.91217
AP000462.2	-3.95439
AC009509.4	-2.33392
AC244131.1	-2.36431
CACNA1C-IT3	-2.88421
AP000462.3	-2.34923
AC125612.1	-2.88184
AC013437.1	-2.90316
AC025423.5	-2.53933
AC004217.1	-2.41082
AC125603.1	-2.15324
AC004217.2	-2.01474
AC068643.1	-2.75964
AC125603.2	-2.19325
QRSL1P3	-2.34758
SNRPGP18	-2.65154
AC079316.1	-2.40459
ZNF75BP	-2.80426
AC130895.1	-2.33659
AL356805.1	-2.53715
AL158801.3	-2.13511
PHKBP2	-2.52501
AL049835.1	-2.05118
AC007954.1	-2.06147
AL136298.2	-2.12378
AC135626.1	-2.7261
AL139193.2	-2.15515
AL079304.1	-2.02657
LINC02312	-2.16286
HIGD1AP17	-2.44097
AL358333.2	-2.88299
AC005230.1	-2.18145
GTF3AP2	-2.32398
EIF1AXP2	-3.07216
AL355075.4	-2.20073
AL118558.2	-2.14294
AL392023.2	-2.11327
AF107885.2	-2.44675
AL137779.3	-2.81338
AC012568.1	-2.02029
AC087286.1	-2.0356
HNRNPMP1	-2.0845
AC012291.2	-2.17183
AC100826.1	-2.82629
AC020661.2	-2.71373
AC012404.1	-3.00285
AC007599.1	-2.61367
AC007608.2	-2.32539
AC023813.2	-2.20195
AC007496.1	-2.14161
AC109597.1	-2.24863
AC099313.1	-2.43318
AC131391.1	-2.15542
AC007598.1	-2.48718
AC046158.1	-2.18816
AC007601.2	-2.19289
AC007533.1	-2.34836
AC120498.7	-2.14917
AL157402.2	-2.14385
AC055717.2	-2.5732
AC116096.1	-2.60215
AC007599.2	-2.8677
AL590084.3	-2.28332
AC130650.1	-2.59431
AL354943.1	-2.59527
AC104982.2	-2.39177
MIR4480	-2.12144
MIR4802	-2.83938
AC005695.2	-2.69289
MIR4729	-2.38399
MIR4762	-2.40695
SNRPCP4	-2.3298
RPL35AP23	-2.54522
AC007448.3	-2.43142
AC110603.1	-2.617
MIR4296	-2.01258
AP000897.1	-2.80511
RN7SL732P	-2.04117
MIR4796	-2.38959
MIR3140	-3.53438
AC110921.1	-2.49055
AC016866.2	-2.83502
MIR5687	-2.52402
AP005059.2	-2.38445
AP000915.2	-2.31299
AC069366.2	-2.24783
RN7SL577P	-2.18819
MIR3609	-2.07635
AC007431.2	-2.34879
MIR5190	-2.1117
MIR5692A1	-2.16883
AP000919.2	-2.19238
AP000897.2	-2.26952
RN7SL408P	-2.25538
AC090220.1	-2.27257
AC023421.1	-2.5268
AC016493.1	-3.58756
AC090213.1	-2.11041
TCF4-AS2	-2.98729
AC104365.2	-2.16573
AC090241.1	-2.13623
AC107896.1	-2.61225
LINC01785	-2.48272
BNIP3P25	-2.13154
AL589863.1	-3.12184
CDC42EP3P1	-2.31714
AL445223.1	-2.2736
RMRP	-2.95696
LDHAL6EP	-2.18752
AP001172.2	-2.48788
AC005520.3	-2.00927
AC124916.2	-2.42806
AC007161.2	-2.02593
AC005972.1	-3.15993
AC097639.2	-2.78473
AC115621.1	-2.39258
AC022022.2	-2.98241
AL355297.1	-2.14816
AC211469.1	-2.44016
AL160281.1	-2.09766
RNVU1-31	-2.22362
AC090953.1	-2.52083
PDHA1P1	-2.96031
AC012443.1	-2.02637
AC013467.1	-2.02334
MYG1P1	-2.7162
RPAP2P1	-2.2545
AC008277.2	-2.80491
NUDT19P4	-2.48121
HMGB1P51	-2.32748
HINT1P2	-2.23324
MZT1P1	-2.35604
ELOCP33	-2.37686
AC023206.1	-2.03194
7SK	-2.44941
AC020728.1	-2.04495
MARK3P1	-2.08664
NDUFA8P1	-2.79852
RN7SKP299	-2.09467
SNORA35B	-3.38731
AL357568.1	-2.54983
AC005972.2	-3.09643
U7	-2.77867
AC006270.2	-2.66994
AC108102.1	-2.61007
RN7SL760P	-2.32921
AC144521.1	-2.9152
AC009303.3	-2.76654
OR7A19P	-2.8853
AL118556.3	-2.72962
AL360169.2	-2.05443
AC040978.1	-2.2441
AP000659.1	-3.08346
AL390754.1	-2.80583
H4C6	-2.55409
AL133370.2	-2.18319
AC090971.6	-2.18333
AC013564.1	-2.09671
RN7SL166P	-2.09232
RN7SL296P	-2.42998
AC244131.2	-2.23136
AC004467.1	-2.24641
RN7SL736P	-2.32403
MIR5739	-2.9154
AC008833.1	-2.5154
AC105429.2	-2.50405
AC022960.3	-2.58664
RBM22P4	-2.76648
AL359693.1	-2.05184
RNVU1-28	-2.52686
RNVU1-2A	-3.14973
AP001318.3	-2.56845
AC005344.1	-2.80942
AC103705.1	-2.44627
AC009248.2	-2.76387
AL159159.1	-2.70986
AC091046.2	-2.97064
Metazoa_SRP	-2.15519
AC091059.2	-2.40598
AC092608.2	-2.80462
SMG6-IT1	-2.48966
AL160274.1	-2.09302
AC130454.1	-2.27241
AP000756.1	-2.1309
AC120349.2	-3.02108
AC099689.1	-2.39604
AC105114.1	-2.22207
AC016542.2	-2.28136
AC090617.8	-2.085
AC099494.3	-2.11305
AC008873.1	-2.64037
AC091925.2	-2.80147
AP001642.1	-2.46888
AC011389.3	-2.30926
AP002967.1	-2.77174
AC010480.1	-2.95188
AP006248.4	-2.72413
AC019278.1	-2.27637
AC008764.10	-2.09048
AC009044.1	-2.90075
AC139792.3	-2.5582
AC004491.1	-2.56573
AC020661.4	-2.46663
AC002044.3	-2.25886
AC136603.1	-2.68921
AC016542.3	-2.59412
AC027279.4	-2.50039
AC079416.4	-2.34774
AL161658.1	-2.49462
AC006435.5	-2.03812
AC092608.3	-2.98569
AC016251.1	-2.21488
AL138713.1	-2.73067
AC021766.1	-2.40022
AP003072.5	-2.01099
AL136313.1	-2.67567
SNORA50A	-2.20247
